# Supplementary material for: Physiological and Transcriptional Responses of Sorghum Seedlings Under Alkali Stress
Source: Plants (Basel). 2025 Oct 9;14(19):3106. doi: 10.3390/plants14193106 (PMC12526901; doi:10.3390/plants14193106)
Supplement: Supplementary file 1 [file plants-14-03106-s001.zip]

Archive with 1 entries (1 files):
- plants-3840476-supplementary.pdf
